# Supplementary material for: Comparative Metabolome and Transcriptome Analyses of the Regulatory Mechanism of Light Intensity in the Synthesis of Endogenous Hormones and Anthocyanins in Anoectochilus roxburghii (Wall.) Lindl
Source: Genes (Basel). 2024 Jul 26;15(8):989. doi: 10.3390/genes15080989 (PMC11353614; doi:10.3390/genes15080989)
Supplement: Supplementary file 1 [file genes-15-00989-s001.zip]

Archive with 28 entries (28 files):
- Figure S1 The electropherograms presenting the RNA bands in agarose gels of T1A.jpg
- Figure S10 RNA integrity number.jpg
- Figure S11 gene actin,amplification curve.jpg
- Figure S12gene actin,melting  curve.jpg
- Figure S13gene FLS-2,amplification curve.jpg
- Figure S14gene FLS-2,melting  curve.jpg
- Figure S15gene CHS-3,amplification curve.jpg
- Figure S16gene CHS-3,melting  curve.jpg
- Figure S17gene CHS-4,amplification curve.jpg
- Figure S18gene CHS-4,melting  curve.jpg
- Figure S19gene CHS-7,amplification curve.jpg
- Figure S2 The electropherograms presenting the RNA bands in agarose gels of T1B.jpg
- Figure S20gene CHS-7,melting  curve.jpg
- Figure S21gene F3'H-3,amplification curve.jpg
- Figure S22gene F3'H-3,melting  curve.jpg
- Figure S23gene DFR,amplification curve.jpg
- Figure S24gene DFR,melting  curve.jpg
- Figure S25 Transcription factor bHLH130,amplification curve.jpg
- Figure S26 Transcription factor bHLH130,melting  curve.jpg
- Figure S27Transcription factor ERF066, melting  curve.jpg
- Figure S28 Transcription factor ERF066,amplification curve.jpg
- Figure S3 The electropherograms presenting the RNA bands in agarose gels of T1C.jpg
- Figure S4 The electropherograms presenting the RNA bands in agarose gels of T2A.jpg
- Figure S5 The electropherograms presenting the RNA bands in agarose gels of T2B.jpg
- Figure S6 The electropherograms presenting the RNA bands in agarose gels of T2C.jpg
- Figure S7 The electropherograms presenting the RNA bands in agarose gels of T3A.jpg
- Figure S8 The electropherograms presenting the RNA bands in agarose gels of T3B.jpg
- Figure S9 The electropherograms presenting the RNA bands in agarose gels of T3C.jpg
